# Supplementary material for: Disease Control With FOLFIRI Plus Ziv-aflibercept (zFOLFIRI) Beyond FOLFIRI Plus Bevacizumab: Case Series in Metastatic Colorectal Cancer (mCRC)
Source: Front Oncol. 2019 Mar 14;9:142. doi: 10.3389/fonc.2019.00142 (PMC6426764; doi:10.3389/fonc.2019.00142)
Supplement: Supplementary Table 1 — De-identified patient data for 19 patients treated at Fox Chase Cancer Center with zFOLFIRI. [file Data_Sheet_2.xlsx]

## Sheet: Sheet1
Patient Number	Year of Diagnosis	Age at Diagnosis	Age at 1st zFOLFIRI treatment	Race	Gender	Location of Primary Tumor	Site of Metastasis	RAS/RAF/MSI Status	Other Information from Profiling	Prior Therapies	Months between Diagnosis and 1st zFOLFIRI Dose	Months between Diagnosis of Metastatic disease and 1st zFOLFIRI Dose	FOLFOX+Bevacizumab (0=no, 1=yes)	FOLFIRI+Bevacizumab(0=no, 1=yes)	Line of Therapy in the metastatic setting	Irinotecan Dose (mg/m2) Cycle 1	5-FU Dose (mg/m2) Cycle 1	Zaltrap Dose (mg/kg) cycle 1	Irinotecan Dose at Time of Last Cycle	5-FU Dose at Time of Last Cycle	Zaltrap Dose at Time of Last Cycle	Duration of zFOLFIRI Therapy (Months)	Duration of zFOLFIRI Therapy (Days)	Number of zFOLFIRI Cycles	Best Radiographic Response	Reason for Discontinuation	Toxicity	Highest Grade of Toxicity	Still Under Treatment (0=yes, 1=no) as of Final Data Collection	PFS From Time of zFOLFIRI Initiation (Days)	OS From Time of Zaltrap therapy initiation (days)	OS From Time of Diagnosis (Days)	Vital Status
1	2004	54	67	Caucasian	Female	Sigmoid colon	Lung, retroperitoneum	KRAS G12A	none	Adjuvant FOLFOX, FOLFIRI+bevacizumab in the metastatic setting.	169	16	0	1	2	144	1900	4	ongoing	ongoing	ongoing	started recently <1 mo	25	1	unknown	treatment ongoing at time of censor	none	n/a	0	25	25	5113	Alive
2	2008	68	74	Caucasian	Female	Sigmoid colon	Lungs, liver, lymph nodes	KRAS WT	none	Completed 10 cycles FOLFOX in the adjuvant setting; liver RFA upon recurrence followed by FOLFIRI+bevacizumab and then a wedge of liver and RFA for oligometastatic disease as well as a RUL lobectomy; 2 years later the patient was treated with cyberknife to a liver metastasis followed by irinotecan cetuximab.	75	51	0	1	3	90	2400	4	90	2400	4	3.5 mo	103	2	unknown	death	hospitalized x1 for weakness a fall with neutropenic fever, UTI, spinal fracture during cycle 1. Hospitalized during cycle 2 for weakness and electrolyte disturbances	3	1	117	117	2758	Deceased
3	2015	58	61	Caucasian	Male	Rectal cancer	Abdominal implants; omentum; peritoneal carcinomatosis; liver, lungs, LN	KRAS Q61H; WT BRAF, NRAS	WT PIK3CA	FOLFOX until progression and then FOLFIRI+bevacizumab.	33	33	0	1	3	140	1600	4	120	1600	4	>6 mo	197	11	PR	death	neutropenia, hospitalized with septic shock	3	1	197	197	1203	Deceased
4*	2011	36	40	Caucasian	Female	Sigmoid colon	abdominal, omental, peritoneal, pelvic, subcutaneous, bone	KRAS G12V/MSS	TS neg, TOP01 + by IHC, TUBB3 (-) by IHC, c-met (-)	FOLFOX until progression then FOLFIRI+bevacizumab followed by cytoreductive surgery/HIPEC.	51	51	0	1	3	180	2400	4	90	1600	4	9.5 mo	301	18	SD	toxicity	ileus, nausea, vomiting	3	1	301	1150	2703	Alive
	1900		42							FOLFOX and then FOLFIRI+bevacizumab at time of progression; then cytoreductive surgery/HIPEC; then zFOLFIRI at time of progression which eventually was transitioned to maintenance xeloda and then xeloda+bevacizumab.	1424	1424			7	110	1600	4	110	1600	4	6 mo (retreatment)	165	10	SD	toxicity	fistula formation	3	1	225	225	2703	Alive
5*	2011	54	58	Asian	Male	Rectosigmoid	Lung; omentum	KRAS G12C; NRAS WT	none	low anterior resection followed by adjuvant FOLFOX; RUL VATS wedge resection at time of recurrence followed by FOLFIRI+bevacizumab with a course of palliative RT to sigmoid for bleeding during this period.	47	33	0	1	2	180	2400	4	unknown	unknown	unknown	2 mo	60	4	PR	lost to follow-up		1	1	356	418	1855	Alive
			59							low anterior resection followed by adjuvant FOLFOX; RUL VATS wedge resection at time of recurrence followed by FOLFIRI+bevacizumab with a course of palliative RT to sigmoid for bleeding during this period.	1402	1402			2	180	2400	4	96	2000	4	6.5 mo (after treatment break), 8.5 mo total	356	17	SD	lost to follow-up	hyperbilirubinemia, required neulasta	1	1	356	418	1855	Alive
6	2016	59	61	Caucasian	Female	Rectal cancer	mediastinal LN	KRAS G12D; BRAF WT, MSS	KRAS Q61K, PIK3CA, TP53 ALL MUTATED	FOLFOX+bevacizumab followed by a R hepatic lobectomy; low anterior resection as well as FOLFOX; At time of recurrence, FOLFIRI+bevacizumab after which patient entered maintenance with 5-FU+bevacizumab. At time of progression, rotated to FOLFIRI+bevacizumab. Received a course of palliative RT.	28	28	1	1	4	180	1800	4	180	1800	4	started recently < 2 mo	56	4	unknown	n/a	none	n/a	0	54	54	924	Alive
7	2014	44	45	Caucasian	Female	Rectal cancer	Liver, lung	KRAS G12V	none	FOLFOX+bevacizumab until progression; FOLFIRI+bevacizumab until hepatic resection; Gemcitabine+Oxaliplatin+bevacizumab until progression; Navelbine+Tamoxifen until progression; FOLFIRI+bevacizumab until progression.	24	24	1	1	6	180	2400	4	180	2400	4	2 mo	42	3	POD	Progression	fatigue (with dz progression)	2	1	42	112	843	Deceased
8	2011	42	47	Caucasian	Male	Rectal cancer	Liver, lungs, LN	KRAS WT; BRAF 600 WT	BRAF D594N "inactivating mutation"	XELOX+radiation then APR followed by adjuvant XELOX; At time of recurrence, entered into a clinical trial of FOLFOX+bevacizumab+Hydroxychloroquine after which entered maintenance with 5-FU+bevacizumab+hydroxychloroquine; At time of growth of liver metastasis, treated with R hepatic lobectomy followed by Irinotecan+cetixumab; At time of progression, rotated to trifluridine and tipiracil.	71	48	0	0	5	180	2400	4	126	1710	4	8.5 mo	266	16	PR	Progression	multiple SBO/ileus events, fatigue, nausea, vomiting suicidal ideation	3	1	266	416	2577	Deceased
9	2012	53	57	Caucasian	Female	Rectosigmoid	Bone, lung, liver, pleural effusion	KRAS G12V; BRAF WT; MSS	none	ChemoRT followed by a laparoscopic low anterior resection and then adjuvant FOLFOX 2 cycles (Reacted to oxaliplatin) followed by 5FU for 12 cycles; at time of liver recurrence, treated with liver resection followed by FOLFIRI+bevacizumab; at time of interval growth of a liver metastasis treated with microwave ablation followed by trifluridine and tipiracil.	52	40	0	1	3	180	2400	4	140	1900	4	7 mo	214	13	SD	Progression	neutropenic fever requiring admission	3	1	214	239	1827	Deceased
10	2015	46	49	African American	Female	Sigmoid colon	Ovaries, peritoneum	BRAF V600E	TP53 F270L, RNF43 Q152Afs*16	adjuvant FOLFOX; FOLFIRI x1 cycle at time of progression with the addition of cetuximab subsequently; upon progression, vemurafenib+cetuximab+irinotecan followed by dabrafenib+trametinib+panitumumab; the patient was then rotated to FOLFIRI+bevacizumab and received palliative radiation to a painful metastasis.	33	17	0	1	5	140	2400	4	140	2400	4	>5 mo ongoing	149	7	SD	treatment ongoing at time of censor	diarrhea	1	0	149	149	1143	Alive
11	2015	43	45	Caucasian	Female	Ascending colon	Ovaries	KRAS G13D; NRAS WT; BRAF WT	PIK3CA E545K	Adjuvant FOLFOX; FOLFIRI+bevacizumab at time of recurrence.	22	22	0	1	2	144	1900	4	126	1800	4	5.5 mo	161	8	SD	Progression	fatigue	2	1	161	221	885	Deceased
12	2014	50	52	Caucasian	Female	Rectosigmoid	Liver	KRAS, BRAF WT; MSS	BRAF amplification, APC & p53 mutation; PDL-1 0%, TOPO1 2+ IHC	Adjuvant FOLFOX; FOLFIRI at time of recurrence for 3 cycles after which bevacizumab was added; At time of progression, rotated to FOLFIRI+Cetuximab.	31	9	0	1	3	180	2400	4	180	2400	4	3 mo	98	6	POD	Progression	TIA	2	1	98	397	1354	Alive
13	2014	64	67	Caucasian	Male	Rectal cancer	Liver, lung	KRAS WT initially, BRAF WT, MSS	acquired KRAS Q61H; APC E1309fs; TP53 P177_C; EGFR S464L G465G, K479T, N497T; KRAS Q61H; IDH1 R132H. ATM.	FOLFOX+bevacizumab until progression; FOLFIRI+cetuximab followed by a liver resection; then started on maintenance capecitabine and treated with rectal radiation for palliation of symptoms; FOLFIRI+cetuximab at time of progression and then maintenance cetuximab; FOLFIRI+bevacizumab at time of progression.	34	34	1	1	6	180	2400	4	110	1500	4	14 mo	426	27	PR	ongoing at time of censor	neutropenic sepsis and pneumonia	3	0	426	426	1462	Alive
14	2016	50	53	Caucasian	Male	Rectal cancer	Liver, lungs, LN	KRAS G12D	APC L1488Yfs*19, TP53 R213L	FOLFOX+bevacizumab and then downgraded to maintenance 5-FU+bevacizumab; FOLFIRI+bevacizumab at time of progression.	26	26	1	1	4	180	2400	4	n/a	n/a	n/a	started recently < 1 mo	14	1	unknown	treatment ongoing at time of censor	none	n/a	0	14	14	807	Alive
15	2013	53	57	Caucasian	Male	Sigmoid colon	Liver, lung	KRAS G12V, MSS,	SMAD4, TP53	colectomy followed by adjuvant FOLFOX; FOLFIRI at time of recurrence; trifluridine and tipiracil upon progression; followed by regorafenib; upon growth of liver metastasis treated with Y90 SIR spheres; and then resumed Regorafenib; eventually received a course of palliative radiation; and then was rotated to FOLFIRI+bevacizumab.	48	23	0	1	6	144	1920	4	130	1730	4	< 2 mo	50	4	unknown	n/a	none	3	1	50	50	1511	Deceased
16	2016	42	44	unknown	Female	Rectal cancer	Lungs	KRAS G12D	none	FOLFOX+bevacizumab; followed by maintenance 5-FU+bevacizumab; restarted on FOLFOX+bevacizumab at time of disease growth; then rotated to FOLFIRI+bevacizumab upon progression.	25	25	1	1	4	unknown	unknown	unknown	unknown	unknown	unknown	2 mo	68	unknown	unknown	death	unknown	n/a	1	68	68	840	Deceased
17	2016	21	22	Caucasian	Female	GI NOS, likely small bowel	Liver, bone, brain	KRAS WT, BRAF WT, MSS	TP53 mut, KRAS Q61H acquired, MAP2K1 ,mut, PTEN mut, MYC Amp, EGFR Ampm BRAF Amp, CDK6 Amp, CCNE1 Amp, MTOR mut, APC mut, BRCA2 mut, PIK3CA mut, NF1 mut, ARID1A mut, MAP2K2 mut, NTRK3 mut, AR mut, NOTCH1 mut, PDL-1 0%, TMB low, TILS low, no RNA fusions detected	FOLFOX+bevacizumab then downgraded to 5-FU+bevacizumab and after reacting to 5-FU switched to capecitabine+bevacizumab; at time of progression switched to FOLFIRI+bevacizumab; and then downgraded to irinotecan/cetuximab; at time of progression, switched to trifluridine and tipiracil; finally, received FOLFOXIRI+bevacizumab at time of progression.	21	21	1	1	7	140	2400	4	140	2400	4	2 mo	53	4	SD	Toxicity/patient preference	nausea/vomiting	2	1	112	112	766	Deceased
18	2013	53	55	Caucasian	Male	Rectal cancer	Lungs, Liver	KRAS G12V	TP53 R175H, APC R213stop, EGFR amplif, Myc amplif, BRAF amplif, CDK6 amplif	FOLFOX+bevacizumab and then ; maintenance capecitabine+bevacizumab; rotated to FOLFIRI+bevacizumab.	25	25	1	1	4	unknown	unknown	unknown	unknown	unknown	unknown	15 mo	unknown	unknown	unknown	progression	unknown	n/a	1	450	888	1662	Deceased
19	2013	51	52	unknown	Female	Colon cancer	Liver, lungs	KRAS G12C	none	XELOX+bevacizumab; followed by a wedge liver resection of a metastasis and a low anterior resection of the primary tumor; FOLFIRI+bevacizumab at time of recurrence.	15	15	0	1	3	2016 October	unknown	unknown	unknown	unknown	unknown	18 mo	unknown	unknown	PR	progression	foot pain	1	1	595	925	1038	Deceased
*Row 6 represents patient 4's first time on zFOLFIRI after which she entered a prior of maintenance treatment. PFS and OS time represent the overall PFS and OS from time of first treatment. Row 7 represents patient 4's second time on zFOLFIRI at time of initial progression at which point she received additional benefit from zFOLFIRI. PFS and OS time in this row represent her second PFS interval.
*Row 8 represents patient 5's initial treatment period on zFOLFIRI after which he was lost to follow-up for roughly 3 months. Row 9 represents patient 5's return to zFOLFIRI upon reestablishing care at our center. He had not progressed, thus the PFS and OS times are similar.
